# Supplementary material for: Rhizospheric Bacterial Distribution Influencing the Accumulation of Isoflavones, Phenolics, Flavonoids, and Antioxidant Activity in Soybean Roots Within Hydroponic System
Source: Plants (Basel). 2025 Jul 19;14(14):2238. doi: 10.3390/plants14142238 (PMC12299990; doi:10.3390/plants14142238)
Supplement: Supplementary file 1 [file plants-14-02238-s001.zip]

Archive with 1 entries (1 files):
- plants-3672923-supplementary.pdf
